# Supplementary material for: Genome-Wide Identification of Banana Csl Gene Family and Their Different Responses to Low Temperature between Chilling-Sensitive and Tolerant Cultivars
Source: Plants (Basel). 2021 Jan 8;10(1):122. doi: 10.3390/plants10010122 (PMC7827608; doi:10.3390/plants10010122)
Supplement: Supplementary file 1 [file plants-10-00122-s001.xlsx]

## Sheet: Short file names
Table S1=The number of DEGs in banana (Musa spp.) under low temperature stress.
Table S2=Cold response genes present in banana (Musa spp.) under low temperature stress.
Table S3=The p-value of differentially expressed MsCsl genes in banana (Musa spp.) under low temperature stress.
Table S4= The fragments per kilobase of exon per million reads mapped values of MaCsl genes in banana (Musa spp.) under low temperature stress
Table S5= Primer sequences used for qPCR

## Sheet: Table S1
	CKDJ vs CKBX	LT16DJ vs LT16BX	LT10DJ vs LT10BX	LT7DJ vs LT7BX	LT16BX vs CKBX	LT10BX vs CKBX	LT7BX vs CKBX	LT16DJ vs CKDJ	LT10DJ vs CKDJ	LT7DJ vs CKDJ
Upregulation	2345	1345	3102	3373	1766	3980	6585	1519	2890	4006
Downregulation	1936	1578	2537	3202	1543	4230	6365	2116	3321	3836
Total DEGs number	4281	2923	5639	6575	3309	8210	12950	3635	6211	7842
BX: ‘Baxijiao’, chilling sensitive; DJ: ‘Dongguandajiao’, chilling tolerant; CK: 25°C control; LT16: low temperature of 16°C; LT10: low temperature of 10°C; LT7: low temperature of 7°C

## Sheet: Table S2
>Cold response genes from Mapman.
BinCode	BinName	id	type	description
20.2.2	stress.abiotic.cold	ma02_g23920	Transcript	(at3g17020 : 171.0) Adenine nucleotide alpha hydrolases-like superfamily protein; FUNCTIONS IN: molecular_function unknown; INVOLVED IN: response to cold, response to stress; LOCATED IN: plasma membrane; EXPRESSED IN: 24 plant structures; EXPRESSED DURING: 15 growth stages; CONTAINS InterPro DOMAIN/s: UspA (InterPro:IPR006016), Rossmann-like alpha/beta/alpha sandwich fold (InterPro:IPR014729), Un…
20.2.2	stress.abiotic.cold	ma03_g18710	Transcript	(at3g53990 : 207.0) Adenine nucleotide alpha hydrolases-like superfamily protein; FUNCTIONS IN: molecular_function unknown; INVOLVED IN: response to cold, response to stress; LOCATED IN: cellular_component unknown; EXPRESSED IN: 23 plant structures; EXPRESSED DURING: 14 growth stages; CONTAINS InterPro DOMAIN/s: UspA (InterPro:IPR006016), Rossmann-like alpha/beta/alpha sandwich fold (InterPro:IPR…
20.2.2	stress.abiotic.cold	ma04_g06990	Transcript	(at5g55530 : 322.0) Calcium-dependent lipid-binding (CaLB domain) family protein; FUNCTIONS IN: molecular_function unknown; INVOLVED IN: biological_process unknown; LOCATED IN: chloroplast; EXPRESSED IN: 22 plant structures; EXPRESSED DURING: 13 growth stages; CONTAINS InterPro DOMAIN/s: C2 calcium/lipid-binding domain, CaLB (InterPro:IPR008973), C2 calcium-dependent membrane targeting (InterPro:…
20.2.2	stress.abiotic.cold	ma04_g17330	Transcript	(at3g55990 : 483.0) Encodes ESK1 (Eskimo1). A member of a large gene family of DUF231 domain proteins whose members encode a total of 45 proteins of unknown function. ESK1 functions as a negative regulator of cold acclimation. Mutations in the ESK1 gene provides strong freezing tolerance. A member of the TBL (TRICHOME BIREFRINGENCE-LIKE) gene family containing a plant-specific DUF231 (domain of u…
20.2.2	stress.abiotic.cold	ma04_g08610	Transcript	(at3g12060 : 320.0) Encodes a member of the TBL (TRICHOME BIREFRINGENCE-LIKE) gene family containing a plant-specific DUF231 (domain of unknown function) domain. TBL gene family has 46 members, two of which (TBR/AT5G06700 and TBL3/AT5G01360) have been shown to be involved in the synthesis and deposition of secondary wall cellulose, presumably by influencing the esterification state of pectic poly…
20.2.2	stress.abiotic.cold	ma05_g15710	Transcript	(p22196|per2_arahy : 296.0) Cationic peroxidase 2 precursor (EC 1.11.1.7) (PNPC2) - Arachis hypogaea (Peanut) & (at1g05260 : 290.0) Encodes a cold-inducible cationic peroxidase that is involved in the stress response. In response to low temperature, RCI3 transcripts accumulate in the aerial part and in roots of etiolated seedlings but only in roots of light-grown seedlings.; RARE COLD INDUCIBLE G…
20.2.2	stress.abiotic.cold	ma06_g36560	Transcript	(at3g50830 : 243.0) cold acclimation protein WCOR413-like protein beta form. Transcript is not detectable.; cold-regulated 413-plasma membrane 2 (COR413-PM2); FUNCTIONS IN: molecular_function unknown; INVOLVED IN: response to stress; LOCATED IN: plasma membrane; EXPRESSED IN: 24 plant structures; EXPRESSED DURING: 13 growth stages; CONTAINS InterPro DOMAIN/s: Cold acclimation WCOR413 (InterPro:IP…
20.2.2	stress.abiotic.cold	ma08_g12130	Transcript	(p37834|per1_orysa : 261.0) Peroxidase 1 precursor (EC 1.11.1.7) - Oryza sativa (Rice) & (at1g05260 : 256.0) Encodes a cold-inducible cationic peroxidase that is involved in the stress response. In response to low temperature, RCI3 transcripts accumulate in the aerial part and in roots of etiolated seedlings but only in roots of light-grown seedlings.; RARE COLD INDUCIBLE GENE 3 (RCI3); FUNCTIONS…
20.2.2	stress.abiotic.cold	ma09_g11490	Transcript	(p37834|per1_orysa : 271.0) Peroxidase 1 precursor (EC 1.11.1.7) - Oryza sativa (Rice) & (at3g21770 : 246.0) Peroxidase superfamily protein; FUNCTIONS IN: peroxidase activity, transferase activity, transferring glycosyl groups; INVOLVED IN: response to oxidative stress, oxidation reduction; LOCATED IN: cell wall, nucleus, plant-type cell wall, cytoplasm; EXPRESSED IN: 15 plant structures; EXPRESS…
20.2.2	stress.abiotic.cold	ma09_g27000	Transcript	(at3g50830 : 244.0) cold acclimation protein WCOR413-like protein beta form. Transcript is not detectable.; cold-regulated 413-plasma membrane 2 (COR413-PM2); FUNCTIONS IN: molecular_function unknown; INVOLVED IN: response to stress; LOCATED IN: plasma membrane; EXPRESSED IN: 24 plant structures; EXPRESSED DURING: 13 growth stages; CONTAINS InterPro DOMAIN/s: Cold acclimation WCOR413 (InterPro:IP…
20.2.2	stress.abiotic.cold	ma09_g11510	Transcript	(p37834|per1_orysa : 256.0) Peroxidase 1 precursor (EC 1.11.1.7) - Oryza sativa (Rice) & (at3g21770 : 235.0) Peroxidase superfamily protein; FUNCTIONS IN: peroxidase activity, transferase activity, transferring glycosyl groups; INVOLVED IN: response to oxidative stress, oxidation reduction; LOCATED IN: cell wall, nucleus, plant-type cell wall, cytoplasm; EXPRESSED IN: 15 plant structures; EXPRESS…
20.2.2	stress.abiotic.cold	ma11_g23900	Transcript	(at1g05260 : 312.0) Encodes a cold-inducible cationic peroxidase that is involved in the stress response. In response to low temperature, RCI3 transcripts accumulate in the aerial part and in roots of etiolated seedlings but only in roots of light-grown seedlings.; RARE COLD INDUCIBLE GENE 3 (RCI3); FUNCTIONS IN: peroxidase activity; INVOLVED IN: response to desiccation, response to cold, hyperos…
20.2.2	stress.abiotic.cold	ma11_g04630	Transcript	(at1g05260 : 281.0) Encodes a cold-inducible cationic peroxidase that is involved in the stress response. In response to low temperature, RCI3 transcripts accumulate in the aerial part and in roots of etiolated seedlings but only in roots of light-grown seedlings.; RARE COLD INDUCIBLE GENE 3 (RCI3); FUNCTIONS IN: peroxidase activity; INVOLVED IN: response to desiccation, response to cold, hyperos…
20.2.2	stress.abiotic.cold	ma11_g02630	Transcript	(at1g05260 : 264.0) Encodes a cold-inducible cationic peroxidase that is involved in the stress response. In response to low temperature, RCI3 transcripts accumulate in the aerial part and in roots of etiolated seedlings but only in roots of light-grown seedlings.; RARE COLD INDUCIBLE GENE 3 (RCI3); FUNCTIONS IN: peroxidase activity; INVOLVED IN: response to desiccation, response to cold, hyperos…
20.2.2	stress.abiotic.cold	ma05_g08190	Transcript	(at3g55990 : 476.0) Encodes ESK1 (Eskimo1). A member of a large gene family of DUF231 domain proteins whose members encode a total of 45 proteins of unknown function. ESK1 functions as a negative regulator of cold acclimation. Mutations in the ESK1 gene provides strong freezing tolerance. A member of the TBL (TRICHOME BIREFRINGENCE-LIKE) gene family containing a plant-specific DUF231 (domain of u…
20.2.2	stress.abiotic.cold	ma10_g23040	Transcript	(at3g55990 : 555.0) Encodes ESK1 (Eskimo1). A member of a large gene family of DUF231 domain proteins whose members encode a total of 45 proteins of unknown function. ESK1 functions as a negative regulator of cold acclimation. Mutations in the ESK1 gene provides strong freezing tolerance. A member of the TBL (TRICHOME BIREFRINGENCE-LIKE) gene family containing a plant-specific DUF231 (domain of u…
20.2.2	stress.abiotic.cold	ma06_g26680	Transcript	(at5g55530 : 382.0) Calcium-dependent lipid-binding (CaLB domain) family protein; FUNCTIONS IN: molecular_function unknown; INVOLVED IN: biological_process unknown; LOCATED IN: chloroplast; EXPRESSED IN: 22 plant structures; EXPRESSED DURING: 13 growth stages; CONTAINS InterPro DOMAIN/s: C2 calcium/lipid-binding domain, CaLB (InterPro:IPR008973), C2 calcium-dependent membrane targeting (InterPro:…
20.2.2	stress.abiotic.cold	ma06_g24260	Transcript	(at3g53990 : 194.0) Adenine nucleotide alpha hydrolases-like superfamily protein; FUNCTIONS IN: molecular_function unknown; INVOLVED IN: response to cold, response to stress; LOCATED IN: cellular_component unknown; EXPRESSED IN: 23 plant structures; EXPRESSED DURING: 14 growth stages; CONTAINS InterPro DOMAIN/s: UspA (InterPro:IPR006016), Rossmann-like alpha/beta/alpha sandwich fold (InterPro:IPR…
20.2.2	stress.abiotic.cold	ma07_g15470	Transcript	(at3g55990 : 586.0) Encodes ESK1 (Eskimo1). A member of a large gene family of DUF231 domain proteins whose members encode a total of 45 proteins of unknown function. ESK1 functions as a negative regulator of cold acclimation. Mutations in the ESK1 gene provides strong freezing tolerance. A member of the TBL (TRICHOME BIREFRINGENCE-LIKE) gene family containing a plant-specific DUF231 (domain of u…
20.2.2	stress.abiotic.cold	ma08_g21920	Transcript	(at3g55990 : 591.0) Encodes ESK1 (Eskimo1). A member of a large gene family of DUF231 domain proteins whose members encode a total of 45 proteins of unknown function. ESK1 functions as a negative regulator of cold acclimation. Mutations in the ESK1 gene provides strong freezing tolerance. A member of the TBL (TRICHOME BIREFRINGENCE-LIKE) gene family containing a plant-specific DUF231 (domain of u…
20.2.2	stress.abiotic.cold	ma08_g10630	Transcript	(at1g44970 : 228.0) Peroxidase superfamily protein; FUNCTIONS IN: peroxidase activity, heme binding; INVOLVED IN: response to oxidative stress, oxidation reduction; LOCATED IN: endomembrane system; EXPRESSED IN: 17 plant structures; EXPRESSED DURING: 7 growth stages; CONTAINS InterPro DOMAIN/s: Haem peroxidase (InterPro:IPR010255), Plant peroxidase (InterPro:IPR000823), Peroxidases heam-ligand bi…
20.2.2	stress.abiotic.cold	ma10_g07790	Transcript	(at5g23950 : 130.0) Calcium-dependent lipid-binding (CaLB domain) family protein; CONTAINS InterPro DOMAIN/s: C2 calcium/lipid-binding domain, CaLB (InterPro:IPR008973), C2 calcium-dependent membrane targeting (InterPro:IPR000008); BEST Arabidopsis thaliana protein match is: Calcium-dependent lipid-binding (CaLB domain) family protein (TAIR:AT1G07310.1); Has 7173 Blast hits to 1801 proteins in 19…
20.2.2	stress.abiotic.cold	ma10_g08970	Transcript	(at2g33320 : 139.0) Calcium-dependent lipid-binding (CaLB domain) family protein; CONTAINS InterPro DOMAIN/s: C2 calcium/lipid-binding domain, CaLB (InterPro:IPR008973), C2 calcium-dependent membrane targeting (InterPro:IPR000008); BEST Arabidopsis thaliana protein match is: Calcium-dependent lipid-binding (CaLB domain) family protein (TAIR:AT1G04540.1); Has 1158 Blast hits to 704 proteins in 125…
20.2.2	stress.abiotic.cold	ma11_g23070	Transcript	(at3g55990 : 538.0) Encodes ESK1 (Eskimo1). A member of a large gene family of DUF231 domain proteins whose members encode a total of 45 proteins of unknown function. ESK1 functions as a negative regulator of cold acclimation. Mutations in the ESK1 gene provides strong freezing tolerance. A member of the TBL (TRICHOME BIREFRINGENCE-LIKE) gene family containing a plant-specific DUF231 (domain of u…
20.2.2	stress.abiotic.cold	ma10_g10640	Transcript	(p27484|grp2_nicsy : 113.0) Glycine-rich protein 2 - Nicotiana sylvestris (Wood tobacco) & (at4g38680 : 95.5) Encodes a glycine-rich protein that binds nucleic acids and promotes DNA melting. Its transcript and protein levels are up-regulated in response to cold treatment with protein levels peaking earlier in shoots (~10-14 days) than in roots (~21 days). It is normally expressed in meristematic…
20.2.2	stress.abiotic.cold	ma11_g15790	Transcript	(at2g33320 : 120.0) Calcium-dependent lipid-binding (CaLB domain) family protein; CONTAINS InterPro DOMAIN/s: C2 calcium/lipid-binding domain, CaLB (InterPro:IPR008973), C2 calcium-dependent membrane targeting (InterPro:IPR000008); BEST Arabidopsis thaliana protein match is: Calcium-dependent lipid-binding (CaLB domain) family protein (TAIR:AT1G04540.1); Has 1158 Blast hits to 704 proteins in 125…
20.2.2	stress.abiotic.cold	ma11_g07280	Transcript	(at5g23950 : 137.0) Calcium-dependent lipid-binding (CaLB domain) family protein; CONTAINS InterPro DOMAIN/s: C2 calcium/lipid-binding domain, CaLB (InterPro:IPR008973), C2 calcium-dependent membrane targeting (InterPro:IPR000008); BEST Arabidopsis thaliana protein match is: Calcium-dependent lipid-binding (CaLB domain) family protein (TAIR:AT1G07310.1); Has 7173 Blast hits to 1801 proteins in 19…
20.2.2	stress.abiotic.cold	ma05_g14150	Transcript	(at3g55990 : 479.0) Encodes ESK1 (Eskimo1). A member of a large gene family of DUF231 domain proteins whose members encode a total of 45 proteins of unknown function. ESK1 functions as a negative regulator of cold acclimation. Mutations in the ESK1 gene provides strong freezing tolerance. A member of the TBL (TRICHOME BIREFRINGENCE-LIKE) gene family containing a plant-specific DUF231 (domain of u…
20.2.2	stress.abiotic.cold	ma05_g22740	Transcript	(at1g05260 : 283.0) Encodes a cold-inducible cationic peroxidase that is involved in the stress response. In response to low temperature, RCI3 transcripts accumulate in the aerial part and in roots of etiolated seedlings but only in roots of light-grown seedlings.; RARE COLD INDUCIBLE GENE 3 (RCI3); FUNCTIONS IN: peroxidase activity; INVOLVED IN: response to desiccation, response to cold, hyperos…
20.2.2	stress.abiotic.cold	ma09_g09330	Transcript	(at3g50830 : 233.0) cold acclimation protein WCOR413-like protein beta form. Transcript is not detectable.; cold-regulated 413-plasma membrane 2 (COR413-PM2); FUNCTIONS IN: molecular_function unknown; INVOLVED IN: response to stress; LOCATED IN: plasma membrane; EXPRESSED IN: 24 plant structures; EXPRESSED DURING: 13 growth stages; CONTAINS InterPro DOMAIN/s: Cold acclimation WCOR413 (InterPro:IP…
20.2.2	stress.abiotic.cold	ma06_g34200	Transcript	(at3g55990 : 531.0) Encodes ESK1 (Eskimo1). A member of a large gene family of DUF231 domain proteins whose members encode a total of 45 proteins of unknown function. ESK1 functions as a negative regulator of cold acclimation. Mutations in the ESK1 gene provides strong freezing tolerance. A member of the TBL (TRICHOME BIREFRINGENCE-LIKE) gene family containing a plant-specific DUF231 (domain of u…
20.2.2	stress.abiotic.cold	ma08_g12140	Transcript	(p37834|per1_orysa : 277.0) Peroxidase 1 precursor (EC 1.11.1.7) - Oryza sativa (Rice) & (at1g05260 : 266.0) Encodes a cold-inducible cationic peroxidase that is involved in the stress response. In response to low temperature, RCI3 transcripts accumulate in the aerial part and in roots of etiolated seedlings but only in roots of light-grown seedlings.; RARE COLD INDUCIBLE GENE 3 (RCI3); FUNCTIONS…
20.2.2	stress.abiotic.cold	ma01_g16230	Transcript	(at5g55530 : 389.0) Calcium-dependent lipid-binding (CaLB domain) family protein; FUNCTIONS IN: molecular_function unknown; INVOLVED IN: biological_process unknown; LOCATED IN: chloroplast; EXPRESSED IN: 22 plant structures; EXPRESSED DURING: 13 growth stages; CONTAINS InterPro DOMAIN/s: C2 calcium/lipid-binding domain, CaLB (InterPro:IPR008973), C2 calcium-dependent membrane targeting (InterPro:…
20.2.2	stress.abiotic.cold	ma01_g04710	Transcript	(at2g33320 : 125.0) Calcium-dependent lipid-binding (CaLB domain) family protein; CONTAINS InterPro DOMAIN/s: C2 calcium/lipid-binding domain, CaLB (InterPro:IPR008973), C2 calcium-dependent membrane targeting (InterPro:IPR000008); BEST Arabidopsis thaliana protein match is: Calcium-dependent lipid-binding (CaLB domain) family protein (TAIR:AT1G04540.1); Has 1158 Blast hits to 704 proteins in 125…
20.2.2	stress.abiotic.cold	ma02_g04920	Transcript	(at1g05260 : 373.0) Encodes a cold-inducible cationic peroxidase that is involved in the stress response. In response to low temperature, RCI3 transcripts accumulate in the aerial part and in roots of etiolated seedlings but only in roots of light-grown seedlings.; RARE COLD INDUCIBLE GENE 3 (RCI3); FUNCTIONS IN: peroxidase activity; INVOLVED IN: response to desiccation, response to cold, hyperos…
20.2.2	stress.abiotic.cold	ma05_g17360	Transcript	(at2g33320 : 141.0) Calcium-dependent lipid-binding (CaLB domain) family protein; CONTAINS InterPro DOMAIN/s: C2 calcium/lipid-binding domain, CaLB (InterPro:IPR008973), C2 calcium-dependent membrane targeting (InterPro:IPR000008); BEST Arabidopsis thaliana protein match is: Calcium-dependent lipid-binding (CaLB domain) family protein (TAIR:AT1G04540.1); Has 1158 Blast hits to 704 proteins in 125…
20.2.2	stress.abiotic.cold	ma06_g23670	Transcript	(at5g15180 : 317.0) Peroxidase superfamily protein; FUNCTIONS IN: peroxidase activity, heme binding; INVOLVED IN: response to oxidative stress, oxidation reduction; LOCATED IN: endomembrane system; EXPRESSED IN: root, flower, carpel; EXPRESSED DURING: 4 anthesis, petal differentiation and expansion stage; CONTAINS InterPro DOMAIN/s: Haem peroxidase (InterPro:IPR010255), Plant peroxidase (InterPro…
20.2.2	stress.abiotic.cold	ma07_g27320	Transcript	(at5g55530 : 367.0) Calcium-dependent lipid-binding (CaLB domain) family protein; FUNCTIONS IN: molecular_function unknown; INVOLVED IN: biological_process unknown; LOCATED IN: chloroplast; EXPRESSED IN: 22 plant structures; EXPRESSED DURING: 13 growth stages; CONTAINS InterPro DOMAIN/s: C2 calcium/lipid-binding domain, CaLB (InterPro:IPR008973), C2 calcium-dependent membrane targeting (InterPro:…
>Cold response genes from Go items.
BP	GO:0009409	response to cold
BP	GO:0070417	cellular response to cold
BP	GO:0009631	cold acclimation
61 elements included in all GO items
id
Ma10_g14720
Ma05_g17600
Ma08_g03020
Ma11_g01370
Ma10_g28650
Ma06_g16760
Ma09_g10250
Ma11_g13830
Ma11_g14680
Ma05_g31090
Ma10_g18030
Ma08_g22780
Ma11_g16170
Ma01_g03570
Ma09_g03930
Ma02_g05150
Ma08_g05830
Ma07_g09610
Ma09_g15830
Ma02_g12910
Ma06_g34790
Ma08_g13800
Ma07_g17560
Ma08_g15280
Ma01_g07520
Ma04_g14530
Ma06_g01850
Ma06_g15690
Ma08_g25010
Ma09_g29520
Ma04_g04390
Ma06_g32840
Ma01_g10550
Ma04_g39130
Ma09_g09460
Ma04_g22620
Ma10_g20950
Ma02_g07480
Ma10_g27250
Ma03_g19290
Ma02_g07490
Ma09_g25040
Ma06_g10500
Ma03_g01850
Ma03_g15660
Ma10_g17460
Ma04_g37210
Ma09_g04230
Ma10_g26920
Ma07_g09970
Ma09_g06720
Ma10_g06410
Ma01_g21090
Ma02_g14580
Ma02_g01790
Ma08_g18600
Ma08_g07700
Ma06_g32690
Ma10_g18040
Ma01_g06550
Ma04_g16280

## Sheet: Table S3
Gene name		log2FoldChange
	CKDJ vs CKBX	p-value	LT16DJ vs LT16BX	p-value	LT10DJ vs LT10BX	p-value	LT7DJ vs LT7BX	p-value	LT16BX vs CKBX	p-value	LT10BX vs CKBX	p-value	LT7BX vs CKBX	p-value	LT16DJ vs CKDJ	p-value	LT10DJ vs CKDJ	p-value	LT7DJ vs CKDJ	p-value
MaCslA1															-2.52	5.37539e-05
MaCslA2
MaCslA3															-1.73	5.32854e-05			-2.44	0.000258513
MaCslA4	-2.1	5.14236e-06													1.51	0.00135304	2	3.17452e-05	2.31	6.38297e-05
MaCslA5									-1.7	0.000266513	-1.99	1.39753e-05	-2.2	1.4692e-05	-2.46	2.96631e-07	-2.88	8.19834e-15	-2.81	2.74485e-11
MaCslA6
MaCslA7													-2.63	1.6966e-06			-1.18	0.000248482	-2.2	2.47523e-08
MaCslA8	2.31	0.000214982					-1.82	0.000482404					3.98	1.47906e-10
MaCslA9					-1.35	3.59443e-06									-1.42	0.00137128	-1.41	0.000570356	-1.44	0.000440887
MaCslA10	3.11	0.000350248					3.94	4.44682e-06							-3.6	8.64031e-06	-4.16	2.36429e-35	-3.94	3.94614e-06
MaCslA11					1.96	9.56744e-05	2.12	0.000703012							-1.76	5.46362e-08	-2.17	3.65721e-10	-2.2	4.57001e-07
MaCslA12			-1.59	7.80222e-06									-1.73	3.16959e-05			1.14	0.00140483
MaCslA13							1.85	4.83375e-06					-3.81	1.69948e-14					-1.71	2.54123e-09
MaCslC1
MaCslC2											-3.54	2.72492e-05	-6.28	1.00087e-05	-4.44	1.12704e-17	-5.34	8.07299e-17	-5.66	1.66339e-14
MaCslC3													4.9						3.93	0.000168789
MaCslC4
MaCslC5	2.96	5.24729e-07			-3.23	2.21174e-09					3.17	2.41022e-08	3.75	8.31432e-06	-2.28	0.00014921	-3.07	6.96405e-08	-1.95	0.00143866
MaCslC6															-1.9	3.37343e-10	-1.65	5.38181e-08
MaCslC7	3.86	9.73815e-15			2.59	0.000841334	3.37	0.000470024							-2.97	1.42366e-15	-3.22	6.47666e-15	-3.2	1.16922e-09
MaCslC8											-1.05	8.33316e-05	-1.22	0.000746463					-1.1	0.000318049
MaCslC9																	-1.61	8.22559e-09
MaCslC10											-3.45	0.000721905	-3.96	0.00286419	-4.22	4.27096e-07	-3.94	3.18454e-06	-3.53	8.43679e-05
MaCslC11	1.68	0.00129634			1.94	1.18737e-06					-3	0.000175472	-3.78	4.88467e-10	-2.85	6.67948e-15	-3.27	5.41085e-45	-4.51	6.39984e-35
MaCslC12																	-1.26	2.24327e-06
MaCslD1													1.58	0.000892596					1.34	0.000199268
MaCslD2													4.04	0.00167622
MaCslD3
MaCslD4					1.27	3.23548e-09	1.34	0.000359963									1.52	4.86365e-26	2.16	3.35536e-08
MaCslD5													2.46	1.19955e-61					2.7	0.00225871
MaCslD6
MaCslD7
MaCslD8
MaCslD9	-1.28	4.28529e-05											3.71	1.46459e-19	1.89	1.75715e-37			4.41	2.3768e-28
MaCslE1													-1.27	7.82724e-05
MaCslE2	1.5	0.000154913	1.98	7.25479e-08	1.37	0.000208624	2.58	8.00943e-09	-1.55	0.000358271	-1.7	7.69561e-05	-2.11	3.33894e-05	-1.16	0.000358271	-1.89	0.000682856
MaCslE3					-1.01	1.16164e-06							-1.97	2.04554e-05			-1.16	1.03207e-07
MaCslG1			1.33	0.000133519	1.3	1.72258e-10	2.74	1.17641e-14					-2.31	3.05137e-18
MaCslG2	-1.17	4.09691e-05					1.79	5.8839e-05			-1.03	0.000210133	-4.03	1.97054e-27
MaCslG3	-1.54	1.13325e-25	-1.41	5.69316e-05							-3.18	0.000202722
MaCslG4
MaCslH1	-3.09	9.81048e-32	-1.38	5.80782e-11					-2.41	2.70117e-21	-4.62	6.30636e-24							-3.46	1.03821e-55
BX: ‘Baxijiao’, chilling sensitive; DJ: ‘Dongguandajiao’, chilling tolerant; CK: 25°C control; LT16: low temperature of 16°C; LT10: low temperature of 10°C; LT7: low temperature of 7°C

## Sheet: Table  S4
Gene name	FPKM
	CK_BX	LT16_BX	LT10_BX	LT7_BX	CK_DJ	LT16_DJ	LT10_DJ	LT7_DJ
MaCslA1	0.2635	0.3828	0.358	0.771233	0.642033	0.1003	0.267367	0.6092
MaCslA2	0.154633	0.129567	0.204933	0.0536333	0.0756333	0.128433	0.152733	0.315533
MaCslA3	0.4269	0.898533	0.804267	0.715433	0.845067	0.290967	0.444633	0.204067
MaCslA4	1.4824	2.08213	2.9159	0.670967	0.2517	0.997733	1.27433	1.73083
MaCslA5	2.4364	0.7928	0.750233	0.5255	2.63763	0.557833	0.4051	0.457033
MaCslA6	0.565733	0.599267	0.7476	0.5069	0.692267	0.566633	0.5716	0.5449
MaCslA7	17.805	17.3846	9.01307	2.84557	23.9496	21.6487	12.3145	6.2209
MaCslA8	0.108033	0.218033	0.2306	1.9902	0.475667	0.262533	0.2302	0.541867
MaCslA9	8.69163	8.62113	10.6489	6.21313	7.1343	3.16257	3.04473	3.37067
MaCslA10	0.985667	5.41293	0.1588	0.0301333	12.8469	0.5618	0.818667	0.765433
MaCslA11	0.649833	0.6049	0.1492	0.102033	1.78653	0.654467	0.459567	0.4795
MaCslA12	2.96343	3.45223	4.56583	0.9272	0.993067	0.9026	2.69077	2.25707
MaCslA13	17.7485	31.8854	15.7649	1.2101	11.5256	18.7086	14.2166	4.57953
MaCslC1	0.4422	0.336367	0.2187	0.1387	0.2104	0.176233	0.2431	0.0974
MaCslC2	0.389967	0.3741	0.0249333	0	1.1479	0.0502667	0.0189333	0.0192667
MaCslC3	0.0058	0.0243333	0.0369333	0.344967	0.00793333	0.0408	0.0733667	0.3536
MaCslC4	0.0204667	0.066	0.0587333	0.0575	0.0849	0.0527667	0.154067	0.297633
MaCslC5	0.0849	0.297067	1.24727	1.51033	0.631667	0.1437	0.0763667	0.201167
MaCslC6	1.03317	1.73087	1.61627	2.689	2.412	0.803233	0.9267	1.88877
MaCslC7	0.132	0.427967	0.0299333	0.0117	1.8362	0.2747	0.2187	0.223167
MaCslC8	3.09173	2.657	1.9566	1.3928	2.68067	2.28783	1.71637	1.68613
MaCslC9	7.54857	6.29763	4.68607	3.9791	7.92227	6.84027	3.1197	5.3537
MaCslC10	0.179533	0.0816333	0.00613333	0.00633333	0.285467	0	0.00623333	0.0220667
MaCslC11	7.57893	6.85543	0.873267	0.544267	20.8403	3.57607	2.60303	1.1085
MaCslC12	8.73087	6.99067	8.7289	18.8386	8.32677	8.01967	4.23983	9.68967
MaCslD1	1.3157	1.11847	1.19083	4.3832	1.17013	2.27727	1.41927	4.05053
MaCslD2	0.0047	0	0.0053	0.157767	0	0.0211333	0.0437	0.0974333
MaCslD3	0.0555667	0	0.0335667	0.166433	0	0.013	0	0.0525
MaCslD4	0.732367	1.01553	1.34573	1.58783	0.6394	1.13607	2.32613	3.9233
MaCslD5	0.0594333	0.0636	0.0948667	0.3735	0.0263	0.0747667	0.0259667	0.272567
MaCslD7	0	0	0	0.0865	0.0178	0	0	0
MaCslD8	0.202267	0.135767	0.1312	0.0900667	0.0950333	0.263233	0.270467	0.3174
MaCslD9	4.78773	4.17367	5.9937	67.9323	1.49587	7.35463	2.92493	44.9016
MaCslE1	6.29263	3.91653	5.40273	2.6824	4.91453	4.93557	3.58293	3.37433
MaCslE2	1.4268	0.519433	0.5415	0.330467	3.2543	1.8451	1.0319	2.11297
MaCslE3	303.939	228.797	244.422	86.4819	154.361	164.075	83.7121	148.931
MaCslG1	10.6287	17.8951	14.6854	2.24737	16.2344	38.4491	25.3075	16.6127
MaCslG2	24.8005	15.129	16.2171	1.59647	8.5205	12.639	11.7197	6.32293
MaCslG3	32.2856	35.1764	26.2154	3.7927	4.04207	10.0939	6.7642	7.55857
MaCslG4	30.0895	38.1505	42.6707	16.8297	35.0766	61.7584	36.5095	40.8437
MaCslH1	29.7312	15.6861	7.20833	1.25813	1.13753	1.46007	2.05297	0.497767
BX: ‘Baxijiao’, chilling sensitive; DJ: ‘Dongguandajiao’, chilling tolerant; CK: 25°C control; LT16: low temperature of 16°C; LT10: low temperature of 10°C; LT7: low temperature of 7°C

## Sheet: Table S5
Gene	GeneBank number	Primer sequences (Forward/ Reverse)	Product size (bp)
CslA1	XM_009391741	AGTAACAGCAAACACGAATCCAT CACATCGTAACATCCACAGAAGA	126
CslA2	XM_009392612	ATCTCCACAGATTCTTTTGTGTCA GCCTGCTACATTTTTCAGTCATTA	147
CslA3	XM_009402740	AAGCTTAAGCAGGGCAGTGA TTCCGCACATTCATCTTCAA	217
CslA4	XM_009404884	TATTCCGCTGTCCTGCTTCT TGAATGGAGCTGAAACGATG	200
CslA5	XM_009405459	TGCTGAATTCTGTTGGAACG TCGAAAAGGACCCAGAACAC	193
CslA6	XM_009406103	ACAGGCGCTTACCTCTTCTTC TAACCAAATCCGACCACAAAG	115
CslA7	XM_009411736	ACCTCAGATTCCGTTGGTTG CACCGGGTACACTGGCTACT	245
CslA8	XM_009412123	CGGGATGACCTCTACTGCAT TTGCTGTGATGAAGCTGGTC	226
CslA9	XM_018818473	CTCCAGGCTGTTGCATTTTT TTCGAGGACCACAGCTTTTT	168
CslA10	XM_009422847	CACCTTCGTTCCACATCCTT GCCTTGCATGGCTAATGAAT	165
CslA11	XM_009381499	CTTCTACCTCGATCAGCTTCGT ACGAGCATCCTAGTGTTCTTCC	114
CslA12	XM_009381879	TGGAAACCAATGTTGCAGAA GAAGCACAGCACATGAGGAA	178
CslA13	XM_009384678	GTCCTCCTCCATTTCATTGTTC TCCTTCTCCCTGGAGTCAATTA	146
CslC1	XM_009396300	GGGAGCAAATGGTCTGATGT ATGGAGCCACTGTTCCTTGT	160
CslC2	XM_009396625	ACAGCACGAGAAAGCTCCAT TCCCCAATCAGATCAAGACC	188
CslC3	XM_009397200	CTGTTTGCAAGCAATGAGTGA CGGGCGAATCAAATAGAAAG	163
CslC4	XM_009400034	TGAACAGGTCGATTGAAGGA TGGGAATTCACATGGTAGTGA	224
CslC5	XM_009399044	ATCCTTGTTTGGGGAAGGAC TCCCCTCTGAACATCAAACC	194
CslC6	XM_009400808	CCGACCAAGAAAGGAATCAA GATCAAGGCCCACCAGTAGA	172
CslC7	XM_009404780	ATCTCGTCGGAGAGCAGATG TTGAACTGAACAAGCATACTCACA	153
CslC8	XM_009408067	CCGAGAGACCAAACTTTCCA ACCAAGCACAGGATCCATTC	220
CslC9	XM_009408315.2	CGAGCAGATTGAGTGAAAAGG GCAGGCTGCAATTGTGACTA	152
CslC10	XM_018828549.1	TCTCCTTTTCCAGGGGATCT CTCATTGGGAGGGCAATTTA	183
CslC11	XM_009411931.2	GGTGTGTCGTTCCTTCTCGT GCTCCAATGTGAGACAGCAA	214
CslC12	XM_009422432.2	CAGAACGGGAGTGCATCATT TATGCCGCCAACATATCAAA	204
CslD1	XM_009417018.2	CAACCATTGTTTTCGTGTGG TGCCAATCTCAGACTGCAAC	152
CslD2	XM_009388758.2	CATTTGTCCTCCTCCATTTCAT TCCTTCTCCCTGGAGTCAATTA	151
CslD3	XM_018822091.1	ACGACATCTACGCTGACCTCTAC CTGTACATCGTCCTTGAGAAACC	120
CslD4	XM_009387963.2	CAACCATTGTTTTCGTGTGG CAGCAACATGCCAAAACTGT	197
CslD5	XM_009394919.2	TTCTTCAGCTTCTGGGTGCT GCTTCCACCAATCAAGGAAA	202
CslD6	XM_009398304.1	TTGGTAAACCTCATCGCAATC AGATGTATCAGCACCCAGACG	118
CslD7	Ma04_g33100	CGGGAAGCTCTTCTTTTCCT GCTTGAGAACTGGTCCTTGC	189
CslD8	XM_018819193.1	TTCTTCAGCTTCTGGGTGCT GCTGCTGGGAATGCTATTGT	169
CslD9	XM_009386457.2	ATCTCGTTCACGCTCACCTC ACGGGTACAGATGAGCCAAC	237
CslE1	XM_009398016.2	TGTGGTGAGGGAGGGATTTA AAGGAGACAAGCCAATGCAG	177
CslE2	XM_009419818.2	GGATCGCCAGACTCATTGTT TGCCGCATTGGAAGTACATA	174
CslE3	XM_009420943.2	TGGCTCCTGCTGTCACATAC CAGAAAGAGAGGCCCATGAA	160
CslG1	Ma08_g05160	TCATGCTCATCAACCTGACC CCTTGCAGATGACAGACCAA	194
CslG2	XM_009413977.2	GTCGCCTTTCTTCGTAGTGC CCTCGTAGATAGGCCAGCAG	166
CslG3	Ma08_g05180	TCCAAGGATAACAAATGACGAG CACGGAACCTGTCTCCATTG	102
CslG4	XM_009389890.2	CAGTCATTGCTGGGTAGCTG CTGGTCTATGCACCATAATACACA	101
CslH1	XM_009418630.2	TCATGCTCATCAACCTGACC CCTTGCAGATGACAGACCAA	194
